# Supplementary material for: Thermostability Engineering in Therapeutic Antioxidant Enzymes: From Molecular Fundamentals to Oxidative Stress Applications
Source: Int J Mol Sci. 2026 Jun 24;27(13):5695. doi: 10.3390/ijms27135695 (PMC13361086; doi:10.3390/ijms27135695)
Supplement: Supplementary file 1 [file ijms-27-05695-s001.zip]

Archive with 1 entries (1 files):
- ijms-4323760-supplementary.pdf
